# Supplementary material for: Mutation of GmIPK1 Gene Using CRISPR/Cas9 Reduced Phytic Acid Content in Soybean Seeds
Source: Int J Mol Sci. 2022 Sep 13;23(18):10583. doi: 10.3390/ijms231810583 (PMC9504718; doi:10.3390/ijms231810583)
Supplement: Supplementary file 1 [file ijms-23-10583-s001.zip]

Archive with 1 entries (1 files):
- ijms-1874450-Supplementary materials.pdf
